# Supplementary material for: Optimized Decellularization Protocol for Large Peripheral Nerve Segments: Towards Personalized Nerve Bioengineering
Source: Bioengineering (Basel). 2022 Aug 24;9(9):412. doi: 10.3390/bioengineering9090412 (PMC9495622; doi:10.3390/bioengineering9090412)
Supplement: Supplementary file 1 [file bioengineering-09-00412-s001.zip]

Archive with 1 entries (1 files):
- bioengineering-1872486-supplementary.pdf
